# Supplementary material for: Split dosing of artemisinins does not improve antimalarial therapeutic efficacy
Source: Sci Rep. 2017 Sep 21;7:12132. doi: 10.1038/s41598-017-12483-4 (PMC5608907; doi:10.1038/s41598-017-12483-4)
Supplement: Supplementary file 1 — Dataset 1 [file 41598_2017_12483_MOESM1_ESM.xlsx]

## Sheet: Sheet1
INCLUDE	No.	First Author	Year published	PMID	Country	Population	Year(s) of recruitment	Study drug name	Route	Dosed as mg/kg?	body weight kg median or mean	body weight kg SD	body weight kg range	Estimated weight	Frequency (hours)	N doses	Duration (d)	N patients treated	N patients (in efficacy analysis)	PCR adjusted cure rate D28	PCR unadjusted cure rate D28	N recurrences by D28	N recrud D28	0	4	6	8	12	16	24	32	36	40	48	56	60	72	84	96	108	120	132	144	156	Comments
YES	1	Li	1984	6150365	China	8-60	1982-1984	Artemisinin	oral	NO				50	12	5	3		17		58.8	7		20	0	0	0	0	0	10	0	10	0	10	0	10	0	0	0	0	0	0	0	0
YES	2	Arnold	1990	2091337	Vietnam	15-60y	1989	Artemisinin	Suppository	NO				50	12	6	3		27		59	16		12	12	0	0	0	0	8	8	0	0	8	8	0	0	0	0	0	0	0	0	0
YES	3	Bunnag	1991	1820641	Thailand	>14	1990-1990	Artesunate	oral	NO	53.6	5.5			24	5	7		40	92.5			3	3.73134	0	0	0	0	0	1.86567	0	0	0	0	0	0	0	0	1.86567	0	1.86567	0	1.86567	0
YES	3	Bunnag	1991	1820641	Thailand	>14	1990-1990	Artesunate	oral	NO	53.3	5.1			24	5	5		40	85			6	3.75235	0	0	0	0	0	1.87617	0	0	0	1.87617	0	0	1.87617	0	1.87617	0	0	0	0	0
YES	4	Bunnag	1991	1818389	Thailand	Males >14	1989-1989	Artesunate	oral	NO	53.5	5.5	47-59		12	10	5		5	100				3.73832	0	0	0	3.73832	0	1.86916	0	1.86916	0	1.86916	0	1.86916	1.86916	1.86916	1.86916	1.86916	0	0	0	0	stayed in hospital
YES	4	Bunnag	1991	1818389	Thailand	Males >14	1989-1989	Artesunate	oral	NO	53.7	4.9	45-62		12	10	5		10	90				1.8622	0	0	0	1.8622	0	0.931099	0	0.931099	0	0.931099	0	0.931099	0.931099	0.931099	0.931099	0.931099	0	0	0	0	stayed in hospital
YES	4	Bunnag	1991	1818389	Thailand	Males >14	1989-1989	Artemether	Intramuscular	NO	49.6	3.6	45-55		24	5	5		5	100				3.22581	0	0	0	0	0	1.6129	0	0	0	1.6129	0	0	1.6129	0	1.6129	0	0	0	0	0	stayed in hospital
YES	4	Bunnag	1991	1818389	Thailand	Males >14	1989-1989	Artesunate	IV	NO	50.7	3.7	45-55		24	4	3		5	20				2.36686	1.18343	0	0	0	0	1.18343	0	0	0	1.18343	0	0	0	0	0	0	0	0	0	0	stayed in hospital
YES	4	Bunnag	1991	1818389	Thailand	Males >14	1989-1989	Artesunate	oral	NO	54.7	4.3	48-58		8	6	2		5	0				1.82815	0	0	1.82815	0	1.82815	1.82815	1.82815	0	1.82815	0	0	0	0	0	0	0	0	0	0	0	stayed in hospital
YES	4	Bunnag	1991	1818389	Thailand	Males >14	1989-1989	Artesunate	oral	NO	52	3.8	48-56		12	3	1		5	0				3.84615	0	0	0	3.84615	0	3.84615	0	0	0	0	0	0	0	0	0	0	0	0	0	0	stayed in hospital
YES	4	Bunnag	1991	1818389	Thailand	Males >14	1989-1989	Artesunate	oral	NO	52.1	4.2	42-60		12	10	5		20	95				3.83877	0	0	0	0.959693	0	0.959693	0	0.959693	0	0.959693	0	0.959693	0.959693	0.959693	0.959693	0.959693	0	0	0	0	stayed in hospital
YES	5	Bunnag	1991	1820640	Thailand	Adults	1990-1990	Artesunate	oral	NO	53.9	7.1	47-63		24	5	5		25	72			7	3.71058	0	0	0	0	0	1.85529	0	0	0	1.85529	0	0	1.85529	0	1.85529	0	0	0	0	0	stayed in hospital
YES	5	Bunnag	1991	1820640	Thailand	Adults	1990-1990	Artesunate	oral	NO	56	4	50-60		24	5	5		25	76			6	1.78571	0	0	0	1.78571	0	0.892857	0	0.892857	0	0.892857	0	0.892857	0.892857	0.892857	0.892857	0.892857	0	0	0	0	stayed in hospital
YES	6	Hien	1991	1887472	Vietnam	Children	1989	Artemisinin	Suppository	YES					12	6	3		9		77.7	7		15	15					15		15		15		15									Age based dosing: used the schedule for the mean age of cohort. More than half of the children got more than 15mg/kg total dose
YES	7	Bunnag	1992	1298086	Thailand	Adult men	1989-1990	Artemether	Intramuscular	NO	50	10	45-60		24	5	5		32	84			5	3.2	0	0	0	0	0	1.6	0	0	0	1.6	0	0	1.6	0	1.6	0	0	0	0	0	stayed in hospital
YES	7	Bunnag	1992	1298086	Thailand	Adult men	1989-1990	Artemether	Intramuscular	NO	54	6.5	45-60		24	5	5		24	92			2	3.7037	0	0	0	0	0	1.85185	0	0	0	1.85185	0	0	1.85185	0	1.85185	0	0	0	0	0	stayed in hospital
YES	8	Karbwang	1992	1359318	Thailand	Adult men	NA	Artemether	oral	NO	55		45-65		24	6	5		30	97			1	3.63636	0	1.81818	0	0	0	1.81818	0	0	0	1.81818	0	0	1.81818	0	1.81818	0	0	0	0	0	Stayed in hospital
YES	9	Looareesuwan	1992	1347854	Thailand	16-60y	1991	Artesunate	oral	NO	52.2	6.6			12	12	6		42	88			4	1.91571	0	0	0	0	0	0.957854	0	0.957854	0	0.957854	0	0.957854	0.957854	0.957854	0.957854	0.957854	0.957854	0.957854	0	0	Stayed in hospital
YES	10	Na Bangchang	1994	8198933	Thailand	Adults	NA	Artemether	oral	NO	56.1		45-71		24	6	5	8	8		87.5	1	1	3.6				1.8		1.8				1.8			1.8		1.8
YES	11	Li	1994	8053027	China	All ages	1979-1994	Artemisinin	Suppository	NO				50	12	6	3		83		51.5	38		12	12					8		8		8		8
YES	11	Li	1994	8053027	China	All ages	1979-1994	Artesunate	IV	NO				50	24	4	3		119		48.7	61		1.2	1.2	0	0	0	0	1.2	0	0	0	1.2	0	0	0	0	0	0	0	0	0	0
YES	11	Li	1994	8053027	China	All ages	1979-1994	Artesunate	IV	NO				50	24	8	7		36		94.4	2		1.2	1.2	0	0	0	0	1.2	0	0	0	1.2	0	0	1.2	0	1.2	0	1.2	0	1.2	0
YES	11	Li	1994	8053027	China	All ages	1979-1994	Artesunate	Intramuscular	NO				50	24	3	3		25		48	13		2.4	0	0	0	0	0	1.2	0	0	0	1.2	0	0	0	0	0	0	0	0	0	0
YES	11	Li	1994	8053027	China	All ages	1979-1994	Artesunate	Intramuscular	NO				50	24	5	5		82		90.2	9		2.4	0	0	0	0	0	1.2	0	0	0	1.2	0	0	1.2	0	1.2	0	0	0	0	0
YES	11	Li	1994	8053027	China	All ages	1979-1994	Artesunate	Intramuscular	NO				50	24	7	7		40		97.5	1		2.4	0	0	0	0	0	1.2	0	0	0	1.2	0	0	1.2	0	1.2	0	1.2	0	1.2	0
YES	11	Li	1994	8053027	China	All ages	1979-1994	Artesunate	oral	NO				50	12	6	3		41		48.8	21		1.6	0	0	0	0.8	0	0.8	0	0.8	0	0.8	0	0	0	0	0	0	0	0	0	0
YES	11	Li	1994	8053027	China	All ages	1979-1994	Artesunate	oral	NO				50	12	10	5		45		95.6	2		1.6	0	0	0	0.8	0	0.8	0	0.8	0	0.8	0	0.8	0.8	0.8	0.8	0.8	0	0	0	0
YES	17	Li	1994	8053027	China	All ages	1979-1994	Artesunate	oral	NO				50	24	3	3		15		40	9		4	0	0	0	0	0	2	0	0	0	2	0	0	0	0	0	0	0	0	0	0
YES	11	Li	1994	8053027	China	All ages	1979-1994	Artesunate	oral	NO				50	24	5	5		99		94.9	5		4	0	0	0	0	0	2	0	0	0	2	0	0	2	0	2	0	0	0	0	0
YES	11	Li	1994	8053027	China	All ages	1979-1994	Artemether	Intramuscular	NO				50	24	5	5		253		93.3	17		3.2	0	0	0	0	0	3.2	0	0	0	3.2	0	0	3.2	0	3.2	0	0	0	0	0
YES	11	Li	1994	8053027	China	All ages	1979-1994	Dihydroartemisinin	oral	NO				50	24	3	3		25		48	13		2.4	0	0	0	0	0	1.2	0	0	0	1.2	0	0	0	0	0	0	0	0	0	0
YES	11	Li	1994	8053027	China	All ages	1979-1994	Dihydroartemisinin	oral	NO				50	24	5	5		50		94	3		2.4	0	0	0	0	0	1.2	0	0	0	1.2	0	0	1.2	0	1.2	0	0	0	0	0
YES	11	Li	1994	8053027	China	All ages	1979-1994	Dihydroartemisinin	oral	NO				50	24	7	7		205		98	4		2.4	0	0	0	0	0	1.2	0	0	0	1.2	0	0	1.2	0	1.2	0	1.2	0	1.2	0
YES	12	Karbwang	1994	8205643	Thailand	Adult men		Artesunate	oral	NO	51		43-65		24	6	5		30	96.7			1	3.92157	0	0	0	1.96078	0	1.96078	0	0	0	1.96078	0	0	1.96078	0	1.96078	0	0	0	0	0	stayed in hospital
YES	13	Hien	1994	7886773	Vietnam	Adults	NA	Artemisinin	oral	NO				50	24	5	5		36	77			12	2	0	0	0	0	0	2	0	0	0	2	0	0	2	0	2	0	0	0	0	0
YES	14	Alin	1995	8561267	Tanzania	Adult men	1993	Artesunate	IV	YES					12	10	5		25	84		4		1.6	1.6	1.6	1.6	1.6	1.6	1.6	1.6	1.6	1.6	1.6	1.6	1.6	1.6	1.6	1.6	1.6	1.6	1.6	1.6	1.6
YES	14	Alin	1995	8561267	Tanzania	Adult men	1993	Artesunate	oral	NO	58.1	6.7	45-76		12	10	5		25	80		5		1.72117	0	0	0	0.860585	0	0.860585	0	0.860585	0	0.860585	0	0.860585	0.860585	0.860585	0.860585	0.860585	0	0	0	0
YES	15	Alin	1996	8799526	Tanzania	Adults	1994	Artemisinin	oral	NO	53.8		50-57		12	10	5		17		59	7		9.29368	0	0	0	9.29368	0	4.64684	0	4.64684	0	4.64684	0	4.64684	4.64684	4.64684	4.64684	4.64684	0	0	0	0
YES	16	Alin	1996	8730315	Tanzania	Adults		Artemisinin	oral	NO	53.5		43-60		12	10	6		20		65	7		9.34579	0	0	0	0	0	4.6729	0	4.6729	0	4.6729	0	4.6729	4.6729	4.6729	4.6729	4.6729	9.34579	0	0	0
YES	16	Alin	1996	8730315	Tanzania	Adults		Artesunate	oral	NO	54.6		35-88		12	9	6		19		80	4		1.8315	0	0	0	0	0	0.915751	0	0.915751	0	0.915751	0	0.915751	0.915751	0.915751	0.915751	0.915751	0.915751	0.915751	0	0
YES	17	Looareesuwan	1997	9230790	Thailand	Adults	1992	Artemether	oral	NO	49.3	6.8			12	10	5		38	74			10	2.0284	0	0	0	1.0142	0	1.0142	0	1.0142	0	1.0142	0	1.0142	1.0142	1.0142	1.0142	1.0142	0	0	0	0	Stayed in hospital
YES	17	Looareesuwan	1997	9230790	Thailand	Adults	1992	Artemether	oral	NO	49.4	5.7			12	14	7		49	98			1	2.02429	0	0	0	1.01215	0	1.01215	0	1.01215	0	1.01215	0	1.01215	1.01215	1.01215	1.01215	1.01215	1.01215	1.01215	1.01215	1.01215	Stayed in hospital
YES	18	Thimasarn	1997	9561593	Thailand	Adults	1993-1994	Artesunate	oral	NO				50	24	5	5		47		98	1		6	0	0	0	0	0	2	0	0	0	2	0	0	2	0	2	0	0	0	0	0	there was follow-up to make sure patients didn't go into infectious area: so unadjusted is close to adjusted
YES	18	Thimasarn	1997	9561593	Thailand	Adults	1993-1994	Artemether	oral	NO				50	24	5	5		31		97	1		6.4	0	0	0	0	0	2.4	0	0	0	2.4	0	0	2.4	0	2.4	0	0	0	0	0	there was follow-up to make sure patients didn't go into infectious area: so unadjusted is close to adjusted
YES	19	Karbwang	1998	9565781	Thailand	Adults	NA	Artemether	oral	NO			45-57		24	5	5	13	13		84.6154	2		5.9						2				2			2	2	2
YES	20	Li	1999	10695780	China	7-65ys		Dihydroartemisinin	oral	NO				50	24	5	5		39	79.5			8	3.2	0	0	0	0	0	1.6	0	0	0	1.6	0	0	1.6	0	1.6	0	0	0	0	0	In hospital 28 days
YES	20	Li	1999	10695780	China	7-65ys		Dihydroartemisinin	oral	NO				50	24	7	7		37	97.3			1	3.2	0	0	0	0	0	1.6	0	0	0	1.6	0	0	1.6	0	1.6	0	1.6	0	1.6	0
YES	21	Krudsood	2000	11414432	Thailand	>14	1998-1999	Artesunate	oral	NO	53.5	12.4	28-95		24	3	3		61	44.3			34	3.73832	0	0	0	0	0	3.73832	0	0	0	3.73832	0	0	0	0	0	0	0	0	0	0	Some patients left the hospital before a 28-day admission in the hospital. However, those patients agreed to stay in non-malaria endemic areas and came for followup weekly to complete a 28-day follow-up.
YES	22	Huong	2001	11491008	Viet Nam	Adults	1999	Artesunate	oral	YES	43.9				24	5	5		25	80			5	4						2				2			2		2
YES	23	Giao	2001	11791958	Vietnam	>6		Artemisinin	oral	NO	49		15-62		24	6	5		115		86	28		10.2041	0	0	10.2041	0	0	10.2041	0	0	0	10.2041	0	0	10.2041	0	10.2041	0	0	0	0	0
YES	23	Giao	2001	11791958	Vietnam	>6		Artemisinin	oral	NO	50		17-65		24	8	7		112		87	25		10	0	0	10	0	0	10	0	0	0	10	0	0	10	0	10	0	10	0	10	0
YES	24	Le Thi	2002	18574319	Viet Nam	Adults	2008	Dihydroartemisinin	oral	NO	56.5		46-64		24	5	5	10	10		80	2		5.3						5.3				1.8			1.8		1.8
YES	25	Guo	2003	14521743	China	NA	NA	Artesunate	oral	NO				58	24	5	5		30		73			3.4						1.7				1.7			1.7		1.7
YES	26	Kofoed	2003	15259473	Guinea-Bissau	Children	2000-2001	Artesunate	oral	YES	17		9.8-49.6		24	4	3		102		60			2				2		2				2
YES	27	Wong	2003	12631411	Malaysia	15-61y	1998-2001	Beta -cyclodextrin-artemisinin complex	oral	NO	59	14	39-100		12	10	5		50		94	3		2.5				2.5		2.5		2.5		2.5		2.5	2.5	2.5	2.5	2.5
YES	27	Wong	2003	12631411	Malaysia	15-61y	1998-2001	Artemisinin	oral	NO	58	11	35-85		12	10	5		50		98	1		4.3				4.3		4.3		4.3		4.3		4.3	4.3	4.3	4.3	4.3
YES	28	Barennes	2004	15078261	Burkina Faso	Children	2001	Artesunate	oral	YES	22.5	19.2			24	3	3	27	27		96.2963	1		4						2				2
YES	29	Pukrittayakamee	2004	15047537	Thailand	Adult males	NA	Artesunate	oral	NO					24	7	7	23	21	90.4762		2	2	3.3						1.65				1.65			1.65		1.65		1.65		1.65
YES	29	Pukrittayakamee	2004	15047537	Thailand	Adult males	NA	Artesunate	oral	NO					24	7	7	27	25	84		4	4	3.3						1.65				1.65			1.65		1.65		1.65		1.65
YES	30	Schwarz	2005	16222013	Gabon	Children	2002-2004	Artesunate	oral	YES					24	5	5	50	50	90		5	5	4						2				2			2		2
YES	31	Diem	2007	17642523	Viet Nam	NA	2002-2003	Dihydroartemisinin	oral	NO	49	5.7	34-60		24	5	5	45	45		73.3333	12		6						6				2			2		2
YES	32	Djimde	2008	18337343	Mali	median [range] age 3 [0.6-24]	2002-2004	Artesunate	oral	YES					24	5	5	251	247	96.5	57.7	NA	NA	4						2				2			2		2
YES	33	Dondorp	2009	19641202	Thailand	>16y	2007-2008	Artesunate	oral	YES	55		35-66		24	7	7	20	15	86.6			2	2						2				2			2		2		2		2
YES	33	Dondorp	2009	19641202	Cambodia	>5y	2007-2008	Artesunate	oral	YES	47		21-60		24	7	7	20	20	80			4	2						2				2			2		2		2		2
YES	34	Noedl	2010	21028985	Cambodia	adults	NA	Artesunate	oral	NO	49.82	7.34			24	7	7	74	60	93.3333		4	4	4						4				4			4		4		4		4
YES	35	Bethell	2011	21603629	Cambodia	adults	2008-2009	Artesunate	oral	YES	53				24	7	7	75	72	98.6111			1	2						2				2			2		2		2		2
YES	35	Bethell	2011	21603629	Cambodia	adults	2008-2009	Artesunate	oral	YES	51				24	7	7	40	38	97.3684			1	4						4				4			4		4		4		4
YES	35	Bethell	2011	21603629	Cambodia	adults	2008-2009	Artesunate	oral	YES	52				24	7	7	28	26	92.3077			2	6						6				6			6		6		6		6
YES	36	Huang	2012	22898135	China	All ages	NA	Artesunate	oral	YES					24	7	7	65	49	100		2	0	4						2				2			2		2		2		2
YES	37	Starzengruber	2012	23272227	Bangladesh	8-65 y	NA	Artesunate	oral	YES	44.8	11.8			24	7	7	51	45	97.7778		1	1	2						2				2			2		2		2		2
YES	37	Starzengruber	2012	23272227	Bangladesh	8-65 y	NA	Artesunate	oral	YES	47.7	12.1			24	7	7	50	46	100		0	0	4						4				4			4		4		4		4
YES	38	Das	2013	23175556	Cambodia	>6y	2008-2010	Artesunate	oral	YES	53		50-56		24	7	7	10	10	100		1	0	6						6				6			6		6		6		6
YES	38	Das	2013	23175556	Cambodia	>6y	2008-2010	Artesunate	oral	YES	51	51[48-54]	48-54		12	14	7	10	10	100		0	0	3				3		3		3		3		3	3	3	3	3	3	3	3	3
YES	38	Das	2013	23175556	Thailand	Adults	2009-2010	Artesunate	oral	YES	52	52[49-57]	49-57		12	14	7	2	2	100		0	0	3				3		3		3		3		3	3	3	3	3	3	3	3	3
YES	39	Kyaw	2013	23520478	Myanmar	Adults	NA	Artesunate	oral	YES	50	50	46.0–53.5		24	7	7	53	52	100		4	0	4						4				4			4		4		4		4
YES	40	Phong	2016	27215294	Viet Nam	5-65 y	NA	Artesunate	oral	YES	children 26.0 (5.5) adults 46.0 (9.9)				24	7	7	30	30	90		3	3	4						2				2			2		2		2		2

## Sheet: notes
0-156 refer to the approximate time in hours the individual doses were given
